# Supplementary material for: Benchmarking ortholog identification methods using functional genomics data
Source: Genome Biol. 2006 Apr 13;7(4):R31. doi: 10.1186/gb-2006-7-4-r31 (PMC1557999; doi:10.1186/gb-2006-7-4-r31)
Supplement: Additional File 1 — All end data used to create the figures. [file gb-2006-7-4-r31-S1.xls]

## Sheet: Hox (Hs-Mm)
HoxA	Hs (11)	Mm (12)	Hs Protein World Entries		Mm Protein World Entries			HME2_HUMAN	HME2_MOUSE
	HB9		HB9_HUMAN	Q9Y648				GBX1_HUMAN	GBX1_MOUSE
	EN2	En2	HME2_HUMAN		HME2_MOUSE			EVX1_HUMAN	EVX1_MOUSE
	GBX1	Gbx1	GBX1_HUMAN		GBX1_MOUSE			MOX2_HUMAN	MOX2_MOUSE
	EVX1	Evx1	EVX1_HUMAN		EVX1_MOUSE			DLX5_HUMAN	DLX5_MOUSE
	MOX2	Mox2	MOX2_HUMAN		MOX2_MOUSE			DLX5_HUMAN	DLX6_MOUSE
	DLX5,6	Dlx5,6	DLX5_HUMAN	DLX6_HUMAN	DLX5_MOUSE	DLX6_MOUSE		DLX6_HUMAN	DLX5_MOUSE
	MSX1	Msx1	HMX1_HUMAN		HMX1_MOUSE			DLX6_HUMAN	DLX6_MOUSE
	HMX1	Hmx1	HMX1_HUMAN		HMX1_MOUSE	O70218		HMX1_HUMAN	HMX1_MOUSE
		Sax2			O08713			HMX1_HUMAN	O70218
	NKX3.2	Nkx3.2	HK32_HUMAN		HK32_MOUSE			HK32_HUMAN	HK32_MOUSE
	CDX2	Cdx2	CDX2_HUMAN		CDX2_MOUSE			CDX2_HUMAN	CDX2_MOUSE
	IPF1	Pdx1	IPF1_HUMAN		IPF1_MOUSE			IPF1_HUMAN	IPF1_MOUSE
		Gsh2			GSH2_MOUSE			MOX1_HUMAN	MOX1_MOUSE
								DLX3_HUMAN	DLX3_MOUSE
HoxB	Hs (10)	Mm (5)	Hs Protein World Entries		Mm Protein World Entries			DLX3_HUMAN	DLX4_MOUSE
	MOX1	Mox1	MOX1_HUMAN		MOX1_MOUSE			DLX4_HUMAN	DLX3_MOUSE
	DLX3,4		DLX3_HUMAN	DLX4_HUMAN	DLX3_MOUSE	DLX4_MOUSE		DLX4_HUMAN	DLX4_MOUSE
	MSX4							HK61_HUMAN	Q99MA9
	NKX6.1		HK61_HUMAN		Q99MA9			EMX1_HUMAN	EMX1_MOUSE
	EMX1	Emx1	EMX1_HUMAN		EMX1_MOUSE			VAX2_HUMAN	Q9WTP9
	VAX2	Vax2	VAX2_HUMAN		Q9WTP9			TLX2_HUMAN	TLX2_MOUSE
	TLX2	Tlx2	TLX2_HUMAN		TLX2_MOUSE			HK31_HUMAN	HK31_MOUSE
	LBX2				Q9WUN8			CDX1_HUMAN	CDX1_MOUSE
	NKX3.1		HK31_HUMAN		HK31_MOUSE			HMX2_HUMAN	HK52_MOUSE
	CDX1	Cdx1	CDX1_HUMAN		CDX1_MOUSE			HMX2_HUMAN	Q8R1Q2
								EMX2_HUMAN	EMX2_MOUSE
HoxC	Hs (6)	Mm (8)	Hs Protein World Entries		Mm Protein World Entries			TLX1_HUMAN	TLX1_MOUSE
		Msx3						TLX1_HUMAN	Q9QX99
	GTX	Nkx6.2	Q9C056					LBX1_HUMAN	LBX1_MOUSE
	HMX2	Hmx2	HMX2_HUMAN		HK52_MOUSE	Q8R1Q2		Q9H4S2	GSHI_MOUSE
	EMX2	Emx2	EMX2_HUMAN		EMX2_MOUSE			HME1_HUMAN	HME1_MOUSE
	VAX1	Vax1			O88880			GBX2_HUMAN	GBX2_MOUSE
	TLX1	Tlx1	TLX1_HUMAN		TLX1_MOUSE	Q9QX99		EVX2_HUMAN	EVX2_MOUSE
	LBX1		LBX1_HUMAN		LBX1_MOUSE			DLX1_HUMAN	DLX1_MOUSE
		Nkx2.3			NK2C_MOUSE			DLX1_HUMAN	DLX2_MOUSE
		Gsh1	Q9H4S2		GSHI_MOUSE			DLX2_HUMAN	DLX1_MOUSE
								DLX2_HUMAN	DLX2_MOUSE
HoxD	Hs (7)	Mm (7)	Hs Protein World Entries		Mm Protein World Entries			HMX2_HUMAN	HMX2_MOUSE
	EN1	En1	HME1_HUMAN		HME1_MOUSE			NK2E_HUMAN	NK2E_MOUSE
	GBX2	Gbx2	GBX2_HUMAN		GBX2_MOUSE			CDX4_HUMAN	CDX4_MOUSE
	EVX2	Evx2	EVX2_HUMAN		EVX2_MOUSE
	DLX1,2	Dlx1,2	DLX1_HUMAN	DLX2_HUMAN	DLX1_MOUSE	DLX2_MOUSE
	MXS2	Msx2	HMX2_HUMAN		HMX2_MOUSE
	NKX2.5	Nkx2.5	NK2E_HUMAN		NK2E_MOUSE
	CDX4	Cdx4	CDX4_HUMAN		CDX4_MOUSE

## Sheet: NR (Hs-Ce)
NR	Hs (15)	Ce (15)	Hs Protein World Entries			Ce Protein World Entries				NRD1_HUMAN	NH85_CAEEL
	Reverbs (NR1D)	NHR-85 (NR1)	NRD1_HUMAN	NRD2_HUMAN		NH85_CAEEL				NRD1_HUMAN	CNRD_CAEEL
		SEX-1 (NR1G1)				CNRD_CAEEL				NRD2_HUMAN	NH85_CAEEL
	RORs (NR1F)	NHR-23 (NR1F4)	RORA_HUMAN	RORB_HUMAN	RORG_HUMAN	NH23_CAEEL				NRD2_HUMAN	CNRD_CAEEL
	PXR	DAF-12	PXR_HUMAN			Q9UB17	Q9XZD4	Q9UB16		RORA_HUMAN	NH23_CAEEL
	CAR	NHR-8	NRI3_HUMAN			NHR8_CAEEL	Q8MXI8			RORB_HUMAN	NH23_CAEEL
	VDR (NR1I)	NHR-48 (NR1J)	VDR_HUMAN			NH48_CAEEL				RORG_HUMAN	NH23_CAEEL
	HNF4s (NR2A)	NHR-64	HN4A_HUMAN	HN4G_HUMAN		NH64_CAEEL				PXR_HUMAN	Q9UB17
		NHR-69 (NR2A)				P91829				PXR_HUMAN	Q9XZD4
	TR2	NHR-41 (NR2D1)	TR2_HUMAN			Q9N4B8				PXR_HUMAN	Q9UB16
	TR4 (NR2C)		TR4_HUMAN							NRI3_HUMAN	NHR8_CAEEL
	TLX (NR2E1)	NHR-67 (NR2E2)	NR21_HUMAN			NH67_CAEEL				NRI3_HUMAN	Q8MXI8
	PNR (NR2E3)	FAX-1 (NR2E5)	NR23_HUMAN			P90892				VDR_HUMAN	NH48_CAEEL
	COUP-TFs (NR2F)	UNC-55 (NR2F7)	COT1_HUMAN	COT2_HUMAN		Q20832				HN4A_HUMAN	NH64_CAEEL
	NGFI-Bs (NR4A)	NHR-6 (NR4A4)	NR41_HUMAN	NR42_HUMAN	NR43_HUMAN	NHR6_CAEEL				HN4A_HUMAN	P91829
	SF1	NHR-25 (NR5A3)	STF1_HUMAN			NH25_CAEEL				HN4G_HUMAN	NH64_CAEEL
	LRH1 (NR5A)		NR52_HUMAN							HN4G_HUMAN	P91829
	GCNF (NR6A1)	NHR-91 (NR6A2)	NR61_HUMAN			Q9U2R6				TR2_HUMAN	Q9N4B8
										TR4_HUMAN	Q9N4B8
										NR21_HUMAN	NH67_CAEEL
										NR23_HUMAN	P90892
										COT1_HUMAN	Q20832
										COT2_HUMAN	Q20832
										NR41_HUMAN	NHR6_CAEEL
										NR42_HUMAN	NHR6_CAEEL
										NR43_HUMAN	NHR6_CAEEL
										STF1_HUMAN	NH25_CAEEL
										NR52_HUMAN	NH25_CAEEL
										NR61_HUMAN	Q9U2R6

## Sheet: HGl (Hs-Mm)
Hemoglobins	Hs (7)	Mm (6)	Hs Protein World Entries		Mm Protein World Entries						HBA_HUMAN	HBA_MOUSE
	Alpha	Alpha	HBA_HUMAN		HBA_MOUSE	Q9CY10					HBA_HUMAN	Q9CY10
	Beta	Beta	HBB_HUMAN		HBB0_MOUSE	HBB1_MOUSE	HBB2_MOUSE	HBBZ_MOUSE	Q9CY40		HBB_HUMAN	HBB0_MOUSE
	Gamma		HBG_HUMAN	Q96FH6							HBB_HUMAN	HBB1_MOUSE
	Delta		HBD_HUMAN								HBB_HUMAN	HBB2_MOUSE
	Epsilon	Epsilon	HBE_HUMAN		HBE_MOUSE						HBB_HUMAN	HBBZ_MOUSE
	Zeta	Zeta	HBAZ_HUMAN		HBAZ_MOUSE						HBB_HUMAN	Q9CY40
	Theta		HBAT_HUMAN								HBE_HUMAN	HBE_MOUSE
		Ypsilon			Q9CR49						HBAZ_HUMAN	HBAZ_MOUSE

## Sheet: TLR (Hs-Ce)
TLR	Hs (10)	Ce (1)	Hs Protein World Entries	Ce Protein World Entries		TLR1_HUMAN	Q9N5Z3
	TLR1	Tol-1	TLR1_HUMAN	Q9N5Z3		TLR2_HUMAN	Q9N5Z3
	TLR2	Tol-1	TLR2_HUMAN	Q9N5Z3		TLR3_HUMAN	Q9N5Z3
	TLR3	Tol-1	TLR3_HUMAN	Q9N5Z3		TLR4_HUMAN	Q9N5Z3
	TLR4	Tol-1	TLR4_HUMAN	Q9N5Z3		TLR5_HUMAN	Q9N5Z3
	TLR5	Tol-1	TLR5_HUMAN	Q9N5Z3		TLR6_HUMAN	Q9N5Z3
	TLR6	Tol-1	TLR6_HUMAN	Q9N5Z3		TLR7_HUMAN	Q9N5Z3
	TLR7	Tol-1	TLR7_HUMAN	Q9N5Z3		TLR8_HUMAN	Q9N5Z3
	TLR8	Tol-1	TLR8_HUMAN	Q9N5Z3		TLR9_HUMAN	Q9N5Z3
	TLR9	Tol-1	TLR9_HUMAN	Q9N5Z3		TLRA_HUMAN	Q9N5Z3
	TLR10	Tol-1	TLRA_HUMAN	Q9N5Z3

## Sheet: Sm (Hs-Mm, Hs-Ce)
Sm proteins	Hs (17)	Mm (12)	Ce (6)	Hs Protein World Entries	Mm Protein World Entries					Ce Protein World Entries		RSMB_HUMAN	RSMB_MOUSE		SMD1_HUMAN	SMD1_CAEEL
	Sm-B	Sm-B		RSMB_HUMAN	RSMB_MOUSE							SMD1_HUMAN	SMD1_MOUSE		SMD2_HUMAN	SMD2_CAEEL
	Sm-D1	Sm-D1	Sm-D1	SMD1_HUMAN	SMD1_MOUSE					SMD1_CAEEL		SMD2_HUMAN	SMD2_MOUSE		SMD3_HUMAN	SMD3_CAEEL
	Sm-D2	Sm-D2	Sm-D2	SMD2_HUMAN	SMD2_MOUSE					SMD2_CAEEL		SMD3_HUMAN	SMD3_MOUSE		RUXF_HUMAN	RUXF_CAEEL
	Sm-D3	Sm-D3	Sm-D3	SMD3_HUMAN	SMD3_MOUSE					SMD3_CAEEL		RUXE_HUMAN	RUXE_MOUSE		RUXG_HUMAN	Q9N4G9
	Sm-E	Sm-E		RUXE_HUMAN	RUXE_MOUSE							RUXF_HUMAN	RUXF_MOUSE		LSM4_HUMAN	LSM4_CAEEL
	Sm-F	Sm-F	Sm-F	RUXF_HUMAN	RUXF_MOUSE					RUXF_CAEEL		RSMN_HUMAN	RSMN_MOUSE
	Sm-G		Sm-G	RUXG_HUMAN						Q9N4G9		LSM1_HUMAN	LSM1_MOUSE
	Sm-N	Sm-N		RSMN_HUMAN	RSMN_MOUSE							LSM2_HUMAN	O35901
	Sm-like protein 1	Sm-like protein 1		LSM1_HUMAN	LSM1_MOUSE							LSM2_HUMAN	Q9ES86
	Sm-like protein 2	Sm-X5		LSM2_HUMAN	O35901	Q9ES86	Q9EP83	Q9ES85	Q9ES84			LSM2_HUMAN	Q9EP83
	Sm-like protein 3	Sm-like protein 3		LSM3_HUMAN	LSM3_MOUSE							LSM2_HUMAN	Q9ES85
	Sm-like protein 4	Sm-like protein 4	Sm-like protein 4	LSM4_HUMAN	LSM4_MOUSE					LSM4_CAEEL		LSM2_HUMAN	Q9ES84
	Sm-like protein 5			LSM5_HUMAN								LSM3_HUMAN	LSM3_MOUSE
	Sm-like protein 6	Sm-like protein 6		LSM6_HUMAN	LSM6_MOUSE							LSM4_HUMAN	LSM4_MOUSE
	Sm-like protein 7			LSM7_HUMAN								LSM6_HUMAN	LSM6_MOUSE
	Sm-like protein 8			LSM8_HUMAN								LSMA_HUMAN	Q8QZX5
	Sm-like protein 10	Sm-like protein 10		LSMA_HUMAN	Q8QZX5
