# Supplementary material for: Benchmarking ortholog identification methods using functional genomics data
Source: Genome Biol. 2006 Apr 13;7(4):R31. doi: 10.1186/gb-2006-7-4-r31 (PMC1557999; doi:10.1186/gb-2006-7-4-r31)
Supplement: Additional File 2 — All of the protein pairs that are considered to be 'true orthologs' within our ortholog reference set, consisting of several protein families. The first column contains the name of the protein family, the second the human gene names and the third the mouse/worm gene names. The fourth column contains the corresponding human 'Protein World' entries, whereas the fifth column contains the mouse/worm entries. The last columns contain the orthologous protein pairs. [file gb-2006-7-4-r31-S2.xls]

## Sheet: 1
Hs - Mm	# orthologous pairs	# unique Hs	# unique Mm	w.avg. unique	w. avg. unique	average correlation	SD	score
BBH	12817	12817	12817	12817	3904	0.327	0.352	4191.16
INP	19482	15344	14545	14939	4601	0.323	0.353	4825.3
INPB	19482	15344	14545	14939	4531	0.33	0.351	1495.23
KOG	810697	20478	15640	18220	7167	0.066	0.338	1202.52
KOGB	810697	20478	15640	18220	3497	0.415	0.351	1451.26
MCL	12625	16676	14832.6	15727.3	5765.63	0.287	0.366	4513.74
MCLB	12625	16676	14832.6	15727.3	5263.36	0.344	0.348	1810.6
PGT	85848	17302	15729	16534	6293	0.166	0.366	2744.64
Z1H	290176	19055	16149	17662	6496	0.143	0.361	2525.67
MCL	12625	9562	8505	9018	3306	0.287	0.366	948.822
MCLB	12625	9562	8505	9018	3018	0.344	0.348	1038.19
1.74399
Hs - Ce	# orthologous pairs	# unique Hs	# unique Ce	w.avg. unique	w.avg. unique	average correlation	1/8 SD	score
BBH	5714	5714	5714	5714	288	0.393167	0.033538	2246.56
INP	17011	9282	5784	7327	414	0.41228	0.036822	3020.78
INPB	17011	9282	5784	7327	316	0.386219	0.033516	2829.83
KOG	155387	12249	9812	10963	754	0.383515	0.034155	4204.47
KOGB	155387	12249	9812	10963	478	0.436576	0.035628	4786.18
MCL	9749	7028	5774	6370	411	0.392131	0.03406	2497.87
MCLB	9749	7028	5774	6370	364	0.384944	0.034308	2452.09
PGT	49979	12499	8370	10228	782	0.379915	0.035286	3885.77
Z1H	21509	6338	4163	5137	467	0.388742	0.03465	1996.97

## Sheet: 2
Hs - Mm	# orthologous pairs	# unique Hs	# unique Mm	w.avg. unique	% equal interpro acc nr	score
BBH	12817	12817	12817	12817	0.74	9484.58
INP	19482	15344	14545	14939	0.758	11323.8
KOG	810697	20478	15640	18220	0.88	16033.6
MCL	12625	16676	14832.6	15727.3	0.762	11984.2
PGT	85848	17302	15729	16534	0.924	15277.4
Z1H	290176	19055	16149	17662	0.974	17202.8
MCL	12625	9562	8505	9018	0.762	6871.72
1.74399
Hs - Ce	# orthologous pairs	# unique Hs	# unique Ce	w.avg. unique	% equal interpro acc nr	score
BBH	5714	5714	5714	5714	0.634	3622.68
INP	17011	9282	5784	7327	0.774	5671.1
KOG	155387	12249	9812	10963	0.867	9504.92
MCL	9749	7028	5774	6370	0.787	5013.19
PGT	49979	12499	8370	10228	0.905	9256.34
Z1H	21509	6338	4163	5137	0.922	4736.31

## Sheet: 3
Hs - Mm	# rels	# unique Hs	# unique Mm	w.avg. unique	max. fraction	score
BBH	12817	12817	12817	12817	0.20197	2588.65
INP	19482	15344	14545	14939	0.165714	2475.6
KOG	810697	20478	15640	18220	0.169231	3083.39
MCL	7322	11042.9	10664.5	15727.3	0.153465	2413.59
PGT	85848	17302	15729	16534	0.28	4629.52
Z1H	290176	19055	16149	17662	0.222222	3924.88
MCL	7322	6332	6115	9018	0.153465	1383.95
1.74399
Hs - Ce	# rels	# unique Hs	# unique Mm	w.avg. unique	max. fraction	score
BBH	5714	5714	5714	5714	0.0202538	115.73
INP	17011	9282	5784	7327	0.0295713	216.669
KOG	155387	12249	9812	10963	0.0559733	613.635
MCL	9749	7028	5774	6370	0.027625	175.971
PGT	49979	12499	8370	10228	0.0375006	383.556
Z1H	21509	6338	4163	5137	0.0578136	296.989

## Sheet: 4
Hs - Mm	# orthologous pairs	# unique Hs	# unique Mm	w.avg. unique	yes	no	total	% conserved gene order	score
BBH	12817	12817	12817	12817	2063	2815	4878	0.422919	5420.56
INP	19482	15344	14545	14939	2888	7245	10133	0.285009	4257.76
KOG	810697	20478	15640	18220	25076	32064782	32089858	0.000781431	14.2377
MCL	12625	16676	14832.6	15727.3	1235	3022	4257	0.29011	4562.65
PGT	85848	17302	15729	16534	6882	649751	656633	0.0104807	173.289
Z1H	290176	19055	16149	17662	83438	39209813	39293251	0.00212347	37.5047
MCL	12625	9562	8505	9018	1235	3022	4257	0.29011	2616.22
1.74399
Hs - Ce	# orthologous pairs	# unique Hs	# unique Ce	w.avg. unique	yes	no	total	% conserved gene order	score
BBH	5714	5714	5714	5714	0	982	982	0	0
INP	17011	9282	5784	7327	1818	45973	47791	0.0380406	278.724
KOG	155387	12249	9812	10963	6909	2860731	2867640	0.0024093	26.4131
MCL	9749	7028	5774	6370	19	4088	4107	0.00462625	29.4692
PGT	49979	12499	8370	10228	722	137021	137743	0.00524165	53.6116
Z1H	21509	6338	4163	5137	318	38571	38889	0.00817712	42.0059

## Sheet: 5
Hs - Mm	# orthologous pairs	# unique Hs	# unique Mm	w.avg. unique	yes	no	total	% conserved interaction	score
BBH	12817	12817	12817	12817	11	432	443	0.0248307	318.255
INP	19482	15344	14545	14939	17	795	812	0.020936	312.762
KOG	810697	20478	15640	18220	166	2782870	2783036	5.96471e-05	1.08677
MCL	12625	16676	14832.6	15727.3	7	464	471	0.014862	233.739
PGT	85848	17302	15729	16534	18	2446	2464	0.00730519	120.784
Z1H	290176	19055	16149	17662	29	16126	16155	0.00179511	31.7052
MCL	12625	9562	8505	9018	7	464	471	0.014862	134.025
1.74399
Hs - Ce	# orthologous pairs	# unique Hs	# unique Ce	w.avg. unique	yes	no	total	% conserved interaction	score
BBH	5714	5714	5714	5714	1	107	108	0.00925926	52.9074
INP	17011	9282	5784	7327	1	961	962	0.0010395	7.61642
KOG	155387	12249	9812	10963	28	263520	263548	0.000106243	1.16474
MCL	9749	7028	5774	6370	2	431	433	0.00461894	29.4226
PGT	49979	12499	8370	10228	4	24833	24837	0.00016105	1.64722
Z1H	21509	6338	4163	5137	2	962	964	0.00207469	10.6577

## Sheet: 6
Hs - Mm	1A	1P	2A	2P	3A	3P	4A	4P	5A	5P
BBH (12,817)	0.327	100	0.74	0	0.20197	38.3333	0.4229	100	0.02483	100
INP (14,939)	0.323	98.4674	0.758	7.69231	0.165714	9.68033	0.285	67.3315	0.02094	84.2957
MCL (15,727)	0.287	84.6743	0.762	9.40171	0.153465	0	0.2901	68.5396	0.01486	59.7503
PGT (16,534)	0.166	38.3142	0.924	78.6325	0.28	100	0.01048	2.2976	0.007305	29.2501
Z1H (17,662)	0.143	29.5019	0.974	100	0.222222	54.3383	0.002123	0.317825	0.001795	7.00575
KOG (18,220)	0.066	0	0.88	59.8291	0.169231	12.4598	0.0007814	0	5.965e-05	0
Hs - Ce	1A	1P	2A	2P	3A	3P	4A	4P	5A	5P
Z1H (5,137)	0.389	28.125	0.922	100	0.0578136	100	0.00817712	21.4957	0.00207469	21.506
BBH (5,714)	0.393	40.625	0.634	0	0.0202538	0	0	0	0.00925926	100
MCL (6,370)	0.392	37.5	0.787	53.125	0.027625	19.6253	0.00462625	12.1613	0.00461894	49.3028
INP (7,327)	0.412	100	0.774	48.6111	0.0295713	24.8072	0.0380406	100	0.0010395	10.1962
PGT (10,228)	0.38	0	0.905	53.125	0.0375006	45.9181	0.00524165	13.7791	0.00016105	0.598792
KOG (10,963)	0.384	12.5	0.867	80.9028	0.0559733	95.1002	0.0024093	6.33349	0.000106243	0
